# Supplementary material for: Polyunsaturated Fatty Acid-Enriched Lipid Fingerprint of Glioblastoma Proliferative Regions Is Differentially Regulated According to Glioblastoma Molecular Subtype
Source: Int J Mol Sci. 2022 Mar 9;23(6):2949. doi: 10.3390/ijms23062949 (PMC8949316; doi:10.3390/ijms23062949)
Supplement: Supplementary file 1 [file ijms-23-02949-s001.zip]

Archive with 1 entries (1 files):
- ijms-1605617-supplementary.pdf
